# Supplementary material for: Drivers and patterns of antibiotic use in small to medium-sized chicken farms in selected districts of Nepal
Source: Front Vet Sci. 2025 Aug 6;12:1570822. doi: 10.3389/fvets.2025.1570822 (PMC12364692; doi:10.3389/fvets.2025.1570822)
Supplement: Supplementary file 1 [file Table_1.xlsx]

## Sheet: Demography
Antibiotics Use	Vaccination Status	Poor Bio security score	Stressor Level Score	Gender	Age	Education	occupation	Training	Able to define antibiotics	Able to explain what antibiotics do	Able to explain antimicrobial resistance	Able to explain the use of probiotics in poultry	Able to explain the dosage of antibiotics used in their farm	Able to explain the use of vaccines
1	1	6	5	1	1	2	1	1	1	1	1	0	1	1
1	1	6	3	1	1	2	1	1	1	1	0	0	1	1
1	1	6	3	0	1	2	1	1	1	0	0	0	0	1
1	1	6	0	1	1	2	1	0	1	1	1	0	1	1
1	0	6	5	1	1	1	1	1	1	0	1	0	1	1
1	1	6	5	1	3	1	1	0	0	0	0	0	1	1
1	1	5	4	1	4	1	1	1	0	0	0	0	0	0
1	1	5	5	1	3	1	1	0	0	1	0	0	0	1
1	1	5	5	1	1	1	1	0	0	0	0	0	0	0
1	1	5	3	1	0	2	1	0	0	0	0	0	0	0
1	1	5	8	1	0	1	1	0	0	0	0	0	0	0
1	1	5	5	1	2	2	1	0	0	0	0	0	1	0
1	1	5	3	1	3	3	1	0	1	1	1	1	1	1
1	1	5	4	1	2	1	1	0	0	0	0	0	0	0
1	1	5	3	1	2	1	1	0	0	0	0	0	0	0
1	1	5	3	1	2	2	1	1	1	1	0	1	1	1
1	1	5	4	1	3	1	1	0	0	0	0	1	0	0
1	1	5	5	0	0	1	1	0	1	0	0	1	0	0
1	1	5	4	0	3	2	1	0	1	1	0	0	0	1
1	0	5	5	1	0	2	1	0	0	0	0	0	0	1
1	1	5	5	1	0	3	1	1	1	1	1	1	1	1
1	1	5	0	0	0	3	1	0	0	1	0	0	0	1
1	1	5	0	1	2	2	1	0	1	1	0	0	0	1
1	1	5	3	0	1	2	1	0	1	0	0	0	0	1
1	1	4	2	1	0	3	1	1	1	1	0	1	1	1
1	1	4	3	0	2	1	1	0	0	0	0	0	0	0
1	1	4	2	0	2	1	1	0	0	0	0	0	0	0
1	0	4	3	0	1	1	1	0	1	1	0	0	1	1
1	1	4	2	1	0	2	1	0	1	1	0	0	0	0
1	0	4	2	1	2	2	1	0	1	0	0	0	0	1
1	1	4	3	1	3	1	1	0	1	1	0	0	1	1
1	1	4	1	1	2	1	1	1	1	1	0	0	1	1
1	1	4	2	1	2	3	1	1	1	1	0	0	0	0
1	1	4	2	0	2	3	1	0	0	0	0	0	0	0
1	1	4	2	1	1	2	1	0	0	0	0	0	0	0
1	0	4	3	1	3	3	1	1	1	1	1	1	1	1
1	0	4	2	1	1	2	1	1	1	1	0	0	0	0
1	0	4	5	1	1	3	1	1	1	1	1	1	1	1
1	1	4	1	0	2	1	1	0	1	1	0	1	0	0
1	1	4	5	1	1	2	4	1	1	1	0	0	1	1
1	1	4	5	0	1	1	1	1	1	1	0	0	1	1
1	1	4	4	1	2	3	1	1	1	1	1	1	1	1
1	1	4	5	1	0	2	1	1	1	1	0	1	0	1
1	1	4	5	1	1	1	1	0	1	1	1	1	1	1
1	1	4	4	1	1	3	1	1	1	1	1	1	1	1
1	1	4	5	1	3	2	1	1	1	0	0	0	0	1
1	1	4	2	1	2	2	1	1	1	1	1	1	1	1
1	1	4	3	1	2	3	1	0	1	1	0	1	1	1
1	1	4	3	0	1	3	1	0	1	1	0	0	0	1
1	1	4	3	1	2	1	1	0	1	1	1	0	1	1
1	1	4	3	1	2	1	1	0	1	1	0	0	1	1
1	1	4	6	0	0	2	1	0	0	0	0	0	0	1
1	0	4	4	1	2	2	1	1	1	1	0	1	1	1
1	1	4	3	1	2	1	1	1	1	1	0	0	0	1
1	0	4	2	1	1	2	1	1	1	0	0	1	1	1
1	1	4	5	1	2	1	1	1	1	1	0	0	1	1
1	1	4	2	1	1	3	1	1	1	1	0	1	1	1
1	0	4	2	1	3	3	1	0	1	1	0	1	1	1
1	0	4	4	1	1	2	1	0	1	1	0	0	1	1
1	0	4	4	1	2	2	1	0	1	1	1	0	1	1
1	0	3	0	0	1	2	1	0	0	0	0	0	1	0
1	1	3	2	0	2	2	1	0	0	1	0	0	1	1
1	0	3	4	1	2	2	1	1	1	1	1	1	1	1
1	1	3	4	1	0	2	1	0	0	0	0	0	1	1
1	0	3	3	1	2	3	1	0	1	1	0	0	1	1
1	0	3	3	1	1	2	1	1	1	0	0	0	1	1
1	0	3	1	1	1	1	1	0	0	1	0	0	1	0
1	1	3	2	1	0	3	1	0	0	1	0	0	1	1
1	1	3	8	1	0	2	1	1	1	1	1	1	1	0
1	0	3	3	1	1	3	1	1	1	1	1	0	1	1
1	1	3	4	1	0	2	1	1	1	1	1	0	1	1
1	0	3	2	0	0	2	1	1	1	1	0	0	1	1
1	0	3	3	1	2	1	1	0	0	0	0	0	0	0
1	1	3	5	1	1	1	1	0	0	0	0	1	1	0
1	1	3	4	0	2	1	1	0	1	1	0	0	0	1
1	1	3	3	0	0	1	1	0	1	0	0	0	0	0
1	1	3	2	1	2	2	1	0	1	0	0	0	0	0
1	1	3	3	1	1	2	1	1	1	1	0	0	0	1
1	1	3	7	1	2	2	1	1	1	1	1	1	0	1
1	1	3	4	1	1	2	1	0	0	0	0	0	0	1
1	1	3	2	1	2	1	1	0	0	0	0	0	0	0
1	0	3	4	1	1	1	1	0	0	0	0	0	0	1
1	0	3	4	1	0	1	1	1	0	0	0	0	0	1
1	0	3	9	1	3	1	1	0	1	0	0	1	1	1
1	0	3	3	0	1	1	1	0	1	1	1	0	1	1
1	1	3	4	0	0	3	1	1	1	1	1	1	1	1
1	1	3	3	1	2	3	1	1	1	1	1	1	1	1
1	0	3	6	1	1	2	1	0	1	1	0	0	1	1
1	0	3	3	0	1	2	1	1	1	1	0	1	1	1
1	0	2	2	1	0	2	1	0	1	1	0	0	1	1
1	0	2	1	1	2	2	1	1	1	1	1	1	1	1
1	0	2	2	1	1	2	1	1	1	0	0	1	1	1
1	1	2	3	1	1	1	1	1	1	0	0	1	1	1
1	0	2	3	1	1	2	1	0	1	0	0	1	1	1
1	0	2	3	1	0	2	1	1	1	1	0	0	1	1
1	0	2	3	1	4	1	1	0	1	0	0	0	0	1
1	0	2	3	1	0	1	1	1	1	0	0	0	0	1
1	0	2	3	1	3	1	1	0	0	0	0	0	1	1
1	1	2	3	1	1	1	2	0	0	0	0	0	0	0
1	1	2	4	1	1	1	2	0	0	0	0	0	0	0
1	1	2	0	1	2	1	1	0	1	1	0	0	0	1
1	1	2	2	1	1	2	1	1	1	0	0	1	1	1
1	0	2	2	1	1	1	1	1	1	1	0	0	1	1
1	0	2	4	1	1	1	2	0	0	0	0	0	0	0
1	0	2	1	1	1	1	2	0	0	0	0	0	0	0
1	0	2	1	1	0	3	3	1	1	1	1	1	1	1
1	1	2	1	1	0	3	3	1	1	1	1	1	1	1
1	1	2	3	1	2	1	1	0	0	0	0	0	1	1
1	1	2	2	1	0	2	1	1	1	1	0	0	1	1
1	0	2	1	0	0	2	1	1	1	1	1	0	1	1
1	0	2	1	0	0	3	1	1	1	1	1	0	0	1
1	1	2	3	1	1	1	1	1	1	1	0	1	1	1
1	1	2	2	1	1	1	1	1	1	1	0	1	1	1
1	1	2	1	1	1	2	1	1	1	1	1	1	1	1
1	0	2	2	1	0	2	1	0	1	1	0	0	0	0
1	1	2	2	1	1	1	1	0	1	0	0	0	0	1
1	0	2	1	1	0	2	1	0	1	1	0	1	1	1
1	0	2	4	1	1	1	1	0	0	0	0	0	0	0
1	1	2	4	1	0	2	1	0	1	1	1	1	1	1
1	1	2	4	0	4	1	1	0	0	1	0	0	1	1
1	1	2	3	1	3	1	1	0	0	0	0	0	0	0
1	1	2	0	1	1	1	1	1	0	0	0	0	1	1
1	1	2	1	1	1	2	1	0	1	0	0	0	0	0
1	0	2	1	1	0	2	1	1	1	1	0	1	0	1
1	1	2	3	0	2	1	1	0	0	0	0	0	0	0
1	0	2	1	1	0	2	1	0	1	1	0	0	1	1
1	0	2	2	0	2	2	1	1	0	0	0	0	1	1
1	0	2	3	0	2	1	1	0	0	0	0	0	0	1
1	0	2	3	1	3	1	1	0	0	1	0	0	0	1
1	1	2	4	1	2	2	1	1	1	1	1	1	0	1
1	1	2	5	1	2	1	1	0	1	1	0	0	1	0
1	1	2	1	1	2	1	1	1	1	0	0	0	1	0
1	0	2	3	1	0	1	1	1	1	1	0	0	1	1
1	0	1	2	1	0	2	1	0	1	1	0	0	1	1
1	0	1	1	1	1	1	1	1	1	1	0	1	1	1
1	1	1	2	1	2	1	1	0	0	1	0	0	0	0
1	0	1	1	1	1	2	3	1	1	1	1	1	1	1
1	0	1	2	1	2	2	4	0	1	1	0	1	1	1
1	0	1	4	1	0	2	1	1	1	0	0	0	0	1
1	0	1	1	1	1	2	1	1	1	1	1	1	0	1
1	0	1	1	1	3	1	1	1	1	1	0	0	0	1
1	0	1	1	1	2	1	1	0	1	0	0	0	0	1
1	0	1	1	1	2	2	1	1	1	1	0	0	0	1
1	0	1	2	1	0	2	1	0	1	1	0	0	1	1
1	1	1	0	1	2	1	1	1	1	1	1	1	1	1
1	0	1	3	1	1	2	1	1	1	1	0	1	1	1
1	1	1	1	0	0	1	1	0	0	0	0	0	0	0
1	0	1	1	1	0	2	1	0	1	0	0	0	1	1
1	0	1	1	1	0	2	1	1	1	1	0	0	1	1
1	1	1	4	1	2	1	1	1	1	1	1	0	1	1
1	1	1	1	1	2	2	1	1	1	1	1	1	1	1
1	0	1	2	1	1	1	1	1	1	1	0	0	1	1
1	1	1	0	1	3	2	1	1	1	1	0	0	0	1
1	0	1	0	1	3	3	1	1	1	1	1	1	1	1
1	0	1	1	1	2	2	2	1	1	1	0	1	1	1
1	0	1	2	1	1	1	1	1	1	1	1	1	1	1
1	1	0	0	1	1	2	2	1	1	1	1	1	1	1
0	0	6	5	1	1	1	4	0	0	0	0	0	1	1
0	0	2	1	1	3	1	1	0	0	0	0	0	0	0
0	1	4	5	1	2	3	1	1	1	1	1	1	1	1
0	1	5	3	1	2	1	1	1	0	0	0	0	0	0
0	0	5	1	1	3	1	1	1	1	0	0	1	1	1
0	0	1	2	1	1	1	1	0	0	0	0	1	0	1
0	0	1	1	1	1	1	1	1	1	1	0	1	1	1
0	1	1	1	1	2	1	1	0	0	0	0	0	0	0
0	0	1	1	1	1	1	1	0	1	1	0	0	0	1
0	0	1	1	1	1	1	1	0	0	0	0	0	0	1
0	0	1	1	0	2	1	1	0	1	0	0	0	1	1
0	1	1	1	1	0	2	1	1	1	0	0	0	1	1
0	1	1	3	1	0	2	1	0	1	0	0	0	1	0
0	0	1	1	1	3	1	1	0	1	1	0	0	1	1
0	1	1	0	1	1	2	1	0	1	1	0	0	0	1
0	1	1	0	1	3	1	1	0	1	1	0	1	1	1
0	1	1	0	1	0	2	1	0	1	1	0	0	0	1
0	0	1	1	1	3	2	1	0	1	1	0	1	1	1
0	0	1	1	1	2	2	1	1	1	1	1	1	1	1
0	0	1	2	1	1	2	1	1	1	1	0	0	0	1
0	1	1	1	0	1	1	2	1	1	0	0	0	0	1
0	1	0	2	1	0	2	1	0	0	0	0	0	0	0
0	0	0	1	1	0	2	1	0	1	1	0	0	1	1

## Sheet: Coding 
SN	Parameter	Response	Code
1	Antibiotic Use	Yes	1
		No	0
2	Vaccination Status	Yes	1
		No	0
3	Stressors	High Stocking density	1
		Wet litter	1
		Dusty Litter	1
		Poor farm sanitation	1
		Dirty feeder/drinkers	1
		Poor ventilation/gas in the shed	1
		Tall thick vegetation in the farm surrounding	1
		Farm orientation/construction	1
	Total score		8
4	Poor biosecurity breaches	No footbath/dip at the farm entrance	1
		Easy access of the visitors into the farm	1
		No fences around the farm	1
		All workers work in all sheds	1
		No disposal/burial pits for dead birds	1
		No Overalls or farm dress for workers	1
		Flocks of multiple ages/Source in the same shed	1
		No overalls or farm dress for workers	1
		Presence of rodents in the farm	1
5	Gender	Male	1
		Female	0
6	Age	21-30	0
		31-40	1
		41-50	3
		51-60	4
		60-Above	5
7	Education	Primary (Up to 5)	1
		High School (Up to +2)	2
		Tertiary (Bachelors or Above)	3
8	Vocation	Only Production	1
		Slaghter Slabs	2
		Vet. pharmacy	3
		Feed supplier	4
9	Training	Yes	1
		No	0
10	Able to define antibiotics	Yes	1
		No	0
11	Able to explain the effects of antibiotics	Yes	1
		No	0
12	Able to explain the use of probiotics	Yes	1
		No	0
13	Able to explain the dosage of antibiotics	Yes	1
		No	0
14	Able to explain the vaccines' use	Yes	1
		No	0
